# Supplementary material for: Ground-Active Arthropod Diversity Under Energycane and Biomass Sorghum Production
Source: Insects. 2025 Apr 23;16(5):442. doi: 10.3390/insects16050442 (PMC12112514; doi:10.3390/insects16050442)
Supplement: Supplementary file 1 [file insects-16-00442-s001.zip]

Archive with 1 entries (1 files):
- insects-3539026-supplementary.pdf
